# Supplementary material for: Effects of Biologic Therapies and Narrowband UVB Phototherapy on Vascular Inflammation and Systemic Inflammatory Biomarkers in Psoriasis: A Systematic Review and Narrative Synthesis of Prospective Studies
Source: J Clin Med. 2026 Mar 28;15(7):2589. doi: 10.3390/jcm15072589 (PMC13073588; doi:10.3390/jcm15072589)
Supplement: Supplementary file 1 [file jcm-15-02589-s001.zip]

Archive with 1 entries (1 files):
- jcm-4199015-supplementary.pdf
